# Supplementary material for: Combination Therapy versus Monotherapy in the Treatment of Stenotrophomonas maltophilia Infections: A Systematic Review and Meta-Analysis
Source: Antibiotics (Basel). 2022 Dec 9;11(12):1788. doi: 10.3390/antibiotics11121788 (PMC9774194; doi:10.3390/antibiotics11121788)
Supplement: Supplementary file 1 [file antibiotics-11-01788-s001.zip]

Archive with 1 entries (1 files):
- antibiotics-2009831-supplementary.pdf
